# Supplementary material for: Critical metabolic pathways and SAD/FADs, WRI1s, and DGATs cooperate for high-oleic acid oil production in developing oil tea (Camellia oleifera) seeds
Source: Hortic Res. 2022 Apr 21;9:uhac087. doi: 10.1093/hr/uhac087 (PMC9178347; doi:10.1093/hr/uhac087)
Supplement: Web_Material_uhac087 [file web_material_uhac087.zip]

Archive with 4 entries (4 files):
- CoSAD-FAD-DGAT Supplemental figures JZhao R3.pdf
- Suppemental Dataset S4. Genome copies of CoOLE, CoCLO, and CoSEIPIN genes in oil tea plant (Camellia oleifera).xlsx
- Supplemental Dataset S1-S3   Glycolysis and lipid synthesis gene expression patterns.pdf
- Supplemental Table S1  List of primers used for C. oleifera.xls
