# Supplementary material for: Critical metabolic pathways and SAD/FADs, WRI1s, and DGATs cooperate for high-oleic acid oil production in developing oil tea (Camellia oleifera) seeds
Source: Hortic Res. 2022 Apr 21;9:uhac087. doi: 10.1093/hr/uhac087 (PMC9178347; doi:10.1093/hr/uhac087)
Supplement: Web_Material_uhac087 [file web_material_uhac087.zip › Suppemental Dataset S4. Genome copies of CoOLE, CoCLO, and CoSEIPIN genes in oil tea plant (Camellia oleifera).xlsx]

## Sheet: CoOLEO.Isoform.fa.blat.query.co
Gene name	Isoform	CO gene	identity	blast length
OLEO	Isoform49873	augustus_masked-HiC_scaffold_9-processed-gene-668.0-mRNA-1	94.78	249	12	1	1	249	200	447	2e-105	383
	Isoform49874	augustus_masked-HiC_scaffold_9-processed-gene-668.0-mRNA-1	96.36	247	9	0	1	247	201	447	3e-116	418
	Isoform49875	augustus_masked-HiC_scaffold_9-processed-gene-668.0-mRNA-1	98.66	449	4	2	31	479	1	447	0	827
	Isoform50002	augustus_masked-HiC_scaffold_9-processed-gene-668.0-mRNA-1	99.33	447	3	0	192	638	1	447	0	862
	Isoform50003	augustus_masked-HiC_scaffold_9-processed-gene-668.0-mRNA-1	99.55	447	1	1	210	655	1	447	0	862
	Isoform50326	augustus_masked-HiC_scaffold_10-processed-gene-2087.25-mRNA-1	99.14	465	4	0	76	540	1	465	0	890
	Isoform50327	augustus_masked-HiC_scaffold_10-processed-gene-2087.25-mRNA-1	99.14	465	4	0	62	526	1	465	0	890
	Isoform50328	augustus_masked-HiC_scaffold_10-processed-gene-2087.25-mRNA-1	100	465	0	0	64	528	1	465	0	922
	Isoform51966	augustus_masked-HiC_scaffold_9-processed-gene-668.0-mRNA-1	99.33	447	3	0	55	501	1	447	0	862
	Isoform52417	augustus_masked-HiC_scaffold_10-processed-gene-2087.25-mRNA-1	99.57	465	2	0	58	522	1	465	0	906
	Isoform52418	augustus_masked-HiC_scaffold_10-processed-gene-2087.25-mRNA-1	99.14	465	4	0	62	526	1	465	0	890
	Isoform53965	snap_masked-HiC_scaffold_10-processed-gene-558.29-mRNA-1	98.35	423	7	0	81	503	1	423	0	783
	Isoform53968	snap_masked-HiC_scaffold_10-processed-gene-558.29-mRNA-1	99.05	423	4	0	76	498	1	423	0	807
	Isoform55761	augustus_masked-HiC_scaffold_11-processed-gene-310.25-mRNA-1	99.3	426	3	0	73	498	1	426	0	821
	Isoform55762	augustus_masked-HiC_scaffold_11-processed-gene-310.25-mRNA-1	98.83	426	5	0	43	468	1	426	0	805
	Isoform55775	snap_masked-HiC_scaffold_10-processed-gene-558.29-mRNA-1	98.35	424	6	1	91	514	1	423	0	777
	Isoform57002	snap_masked-HiC_scaffold_10-processed-gene-558.29-mRNA-1	98.35	423	7	0	80	502	1	423	0	783
	Isoform57003	snap_masked-HiC_scaffold_10-processed-gene-558.29-mRNA-1	98.8	415	5	0	86	500	1	415	0	783
	Isoform57040	snap_masked-HiC_scaffold_10-processed-gene-558.29-mRNA-1	98.6	357	5	0	1	357	67	423	0	668
	Isoform57041	snap_masked-HiC_scaffold_10-processed-gene-558.29-mRNA-1	98.11	423	7	1	82	503	1	423	0	767
	Isoform62296	augustus_masked-HiC_scaffold_9-processed-gene-1061.1-mRNA-1	97.62	504	12	0	71	574	1	504	0	904
	Isoform62297	augustus_masked-HiC_scaffold_9-processed-gene-1061.1-mRNA-1	96.83	504	10	1	64	561	1	504	0	874
	Isoform66514	augustus_masked-HiC_scaffold_14-processed-gene-857.32-mRNA-1	96.95	393	3	1	62	454	1	384	0	692
	Isoform67480	augustus_masked-HiC_scaffold_14-processed-gene-857.32-mRNA-1	96.18	393	6	1	66	458	1	384	0	668
	Isoform69827	augustus_masked-HiC_scaffold_7-processed-gene-39.6-mRNA-1	99.37	474	3	0	74	547	1	474	0	916
	Isoform69828	augustus_masked-HiC_scaffold_7-processed-gene-39.6-mRNA-1	98.52	474	7	0	78	551	1	474	0	884
	Isoform98547	augustus_masked-HiC_scaffold_9-processed-gene-668.0-mRNA-1	99.55	447	2	0	70	516	1	447	0	870
	Isoform98548	augustus_masked-HiC_scaffold_9-processed-gene-668.0-mRNA-1	99.2	373	3	0	1	373	75	447	0	716
	Isoform98549	augustus_masked-HiC_scaffold_9-processed-gene-668.0-mRNA-1	95.82	287	12	0	1	287	161	447	7e-133	474
	Isoform98550	augustus_masked-HiC_scaffold_9-processed-gene-668.0-mRNA-1	99.55	447	2	0	70	516	1	447	0	870
	Isoform98686	augustus_masked-HiC_scaffold_10-processed-gene-2087.25-mRNA-1	99.36	312	2	0	190	501	465	154	2e-171	603
	Isoform100362	augustus_masked-HiC_scaffold_11-processed-gene-310.25-mRNA-1	98.96	288	3	0	1	288	139	426	5e-155	547
	Isoform102153	augustus_masked-HiC_scaffold_9-processed-gene-1061.1-mRNA-1	97.62	504	9	1	63	563	1	504	0	900
SEIPIN	Isoform35953	maker-HiC_scaffold_4-snap-gene-293.25-mRNA-1	98.94	1793	10	2	16	1808	2	1785	0	3392
	Isoform35953	maker-HiC_scaffold_4-snap-gene-308.13-mRNA-1	99.38	1614	10	0	127	1740	1	1614	0	3120
	Isoform35954	maker-HiC_scaffold_4-snap-gene-293.25-mRNA-1	98.88	1786	11	2	8	1785	1	1785	0	3380
	Isoform35954	maker-HiC_scaffold_4-snap-gene-308.13-mRNA-1	99.26	1614	12	0	104	1717	1	1614	0	3104
	Isoform53504	maker-HiC_scaffold_10-snap-gene-19.27-mRNA-1	99.66	1453	2	1	16	1465	1	1453	0	2837
	Isoform53505	maker-HiC_scaffold_10-snap-gene-19.27-mRNA-1	99.07	1506	6	3	8	1506	1	1505	0	2861
	Isoform53506	maker-HiC_scaffold_10-snap-gene-19.27-mRNA-1	97.91	1432	5	3	1	1410	6	1434	0	2621
	Isoform106022	maker-HiC_scaffold_11-snap-gene-1530.16-mRNA-1	99.4	1329	8	0	148	1476	91	1419	0	2571
	Isoform106023	maker-HiC_scaffold_11-snap-gene-1530.16-mRNA-1	95.99	1420	42	5	89	1494	1	1419	0	2343
CAL	Isoform51549	maker-HiC_scaffold_5-snap-gene-357.5-mRNA-1	97.44	665	5	2	1	655	1	663	0	1187
	Isoform51549	maker-HiC_scaffold_5-snap-gene-343.12-mRNA-1	97.13	663	7	2	1	655	1	659	0	1158
	Isoform51549	maker-HiC_scaffold_8-snap-gene-677.20-mRNA-1	98.31	236	4	0	194	429	11	246	3e-121	436
	Isoform51550	maker-HiC_scaffold_5-snap-gene-357.5-mRNA-1	99.38	966	6	0	20	985	65	1030	0	1867
	Isoform51550	maker-HiC_scaffold_5-snap-gene-343.12-mRNA-1	99.27	964	7	0	24	987	65	1028	0	1855
	Isoform51550	maker-HiC_scaffold_8-snap-gene-677.20-mRNA-1	98.31	236	4	0	157	392	11	246	3e-121	436
	Isoform51551	maker-HiC_scaffold_5-snap-gene-357.5-mRNA-1	98.11	1006	5	2	1	994	27	1030	0	1852
	Isoform51551	maker-HiC_scaffold_5-snap-gene-343.12-mRNA-1	99.37	955	6	0	43	997	75	1029	0	1846
	Isoform51551	maker-HiC_scaffold_8-snap-gene-677.20-mRNA-1	98.31	236	4	0	166	401	11	246	3e-121	436
	Isoform51553	maker-HiC_scaffold_5-snap-gene-343.12-mRNA-1	99.35	1076	7	0	3	1078	75	1150	0	2077
	Isoform51553	maker-HiC_scaffold_5-snap-gene-357.5-mRNA-1	99.16	1076	9	0	3	1078	79	1154	0	2062
	Isoform51553	maker-HiC_scaffold_8-snap-gene-677.20-mRNA-1	97.46	236	6	0	126	361	11	246	2e-116	420
	Isoform52424	maker-HiC_scaffold_5-snap-gene-357.5-mRNA-1	97.66	940	22	0	3	942	79	1018	0	1689
	Isoform52424	maker-HiC_scaffold_5-snap-gene-343.12-mRNA-1	97.66	940	22	0	3	942	75	1014	0	1689
	Isoform52424	maker-HiC_scaffold_8-snap-gene-677.20-mRNA-1	97.88	236	5	0	126	361	11	246	6e-119	428
	Isoform52514	maker-HiC_scaffold_5-snap-gene-343.12-mRNA-1	98.07	673	5	1	2	674	365	1029	0	1237
	Isoform52514	maker-HiC_scaffold_5-snap-gene-357.5-mRNA-1	97.91	670	6	1	2	671	369	1030	0	1223
	Isoform73188	genemark-HiC_scaffold_12-processed-gene-438.17-mRNA-1	98.68	833	8	3	134	965	1	831	0	1540
	Isoform73189	genemark-HiC_scaffold_12-processed-gene-438.17-mRNA-1	98.44	832	12	1	33	864	1	831	0	1538
	Isoform73190	genemark-HiC_scaffold_12-processed-gene-438.17-mRNA-1	99.04	832	7	1	129	960	1	831	0	1578
	Isoform108557	snap_masked-HiC_scaffold_12-processed-gene-1063.4-mRNA-1	99.2	503	4	0	1	503	83	585	0	965
