# Supplementary material for: Critical metabolic pathways and SAD/FADs, WRI1s, and DGATs cooperate for high-oleic acid oil production in developing oil tea (Camellia oleifera) seeds
Source: Hortic Res. 2022 Apr 21;9:uhac087. doi: 10.1093/hr/uhac087 (PMC9178347; doi:10.1093/hr/uhac087)
Supplement: Web_Material_uhac087 [file web_material_uhac087.zip › Supplemental Table S1 List of primers used for C. oleifera.xls]

## Sheet: Sheet1
Primers of the candidate unigenes designed for qRT-PCR
Unigene ID	Putative function	Abbreviation	Forward (5'-> 3')	Reverse (5'->3')	Length of PCR products (bp)
CL21487.Contig7	Acyl-CoA : Diacylglycerol Acyltransferase 1	DGAT1	AGTGGTTGTCAGCCTTCACA	CAACGCACGCAAAGAGCATT	122
CL1666.Contig2	Acyl-CoA : Diacylglycerol Acyltransferase 2-1	DGAT2-1	AATTCTTCGCGGTACTGGGG	TGAATGCGGCTCATAGCCAA	194
Unigene7038	Acyl-CoA : Diacylglycerol Acyltransferase 2-2	DGAT2-2	CGCGAGTAGTGCTGTGTTCT	CTCCGCCTGGCACTATGATG	134
Unigene22423	Acyl-CoA : Diacylglycerol Acyltransferase 3	DGAT3	CGTCTTCGAAGCCCTCTGTT	TACTGCATGTGACCGTCGTC	148
CL16745.Contig2	Starch synthase	STS	AGTTTCCCCACGTTACGACC	TTGTAGCAGTGGAAGAGGCG	108
CL170.Contig4	Invertases	INVs	GTGACTGGACTTGGGTTCGG	TGTGGAAAGCGGGAGGTAGT	183
CL3151.Contig4	Amylase	Amy	CGGATCGGTTAGGGAAGCAA	GGAACCCAAGAAAGGAGCGA	143
Unigene45777	Hexokinase	HXK	ACTTCCGCTCATCGCATCTT	GGGGGCACAGTATCACCAAA	181
CL9219.Contig3	Pyruvate kinase	PK	TGTCCGAACGGCTAACAAGG	TCAGTGGTCAAAACCGGGAC	135
CL10757.Contig1	Enolase	ENO	GCAATCCTACGGTCGAGGTG	CCCAAGGTAATCCGACCCAC	131
Unigene14271	Glyceraldehyde-3-phosphate dehydrogenase 1	G3PDH1	AATGGCTTTCCGTGTTCCCA	GCCCACAAAGTCCGTGGATA	175
CL7038.Contig3	Glyceraldehyde-3-phosphate dehydrogenase 2	G3PDH2	GGCGGCTACATACCAGCAAA	GCTTGACCTGCTGTCACCTA	127
Unigene41968	sucrose synthase 1	SUS1	TGTGGAGGCCATGACTTGTG	AGTGCGATGGGTTGTCTTGG	170
CL19004.Contig1	sucrose synthase 2	SUS2	AGCCCACAACTACAATGGCA	GGTATCACCCCACCCTCTCT	181
CL15292.Contig1	WRINKLE1a	WRI1a	CCAGACCCAGAGGAGCAATC	CATCTGTGCCTGGTGACTCC	115
Unigene24414	WRINKLE1b	WRI1b	TCCCGGTTAGCAAATACGCA	GCTTTGTGTCTTCCCCGTCA	135
		TEF	AAGACCCAGGCATACTTGAATGA	GCTTGGAGGTATTGACAAGCG	90
Primers of the candidate unigenes designed for cloning
Unigene ID	Putative function	Abbreviation	Forward (5'-> 3')	Reverse (5'->3')
CL21487.Contig7	Acyl-CoA : Diacylglycerol Acyltransferase	DGAT1	GGGGACAAGTTTGTACAAAAAAGCAGGCTTCATGACGATCCTAGACTCGCC	GGGGACCACTTTGTACAAGAAAGCTGGGTTCACTGTGTTTTCTCTATTCTATTC
CL1666.Contig2	Acyl-CoA : Diacylglycerol Acyltransferase	DGAT2-1	GGGGACAAGTTTGTACAAAAAAGCAGGCTTCATGGCCACGACGGCGGTG	GGGGACCACTTTGTACAAGAAAGCTGGGTTCAAAGAATTCTCAA
CL15292.Contig1	WRINKLE1a	WRI1a	GGGGACAAGTTTGTACAAAAAAGCAGGCTTCATGAAGAGGTCACCTTCTTCTTG	GGGGACCACTTTGTACAAGAAAGCTGGGTCTAATTACAAGGAAACAAGGTGGTG
Unigene24414	WRINKLE1b	WRI1b	GGGGACAAGTTTGTACAAAAAAGCAGGCTTCATGAAAATGGTGAAGAACGAGG	GGGGACCACTTTGTACAAGAAAGCTGGGTTCACATGGAAGGCATGTCGC
